# Supplementary material for: Trends and future projections of alcohol-attributable hepatitis B burden in women of childbearing age (1990–2040): a global analysis
Source: Front Public Health. 2025 Sep 24;13:1602802. doi: 10.3389/fpubh.2025.1602802 (PMC12504466; doi:10.3389/fpubh.2025.1602802)
Supplement: Supplementary file 2 [file Table_2.XLSX]

## Sheet: Sheet1
year	measure	location	pred_val	pred_low	pred_up
1990	Deaths	Global	1471.99	1265.17	1678.81
1991	Deaths	Global	1482.41	1279.92	1684.9
1992	Deaths	Global	1492.33	1290.77	1693.9
1993	Deaths	Global	1501.63	1299.9	1703.37
1994	Deaths	Global	1505.81	1304.13	1707.49
1995	Deaths	Global	1498.35	1297.72	1698.97
1996	Deaths	Global	1479.71	1280.96	1678.47
1997	Deaths	Global	1452.46	1255.76	1649.16
1998	Deaths	Global	1433.41	1237.77	1629.04
1999	Deaths	Global	1427.57	1232.03	1623.1
2000	Deaths	Global	1442.87	1246.23	1639.51
2001	Deaths	Global	1468.96	1270.56	1667.35
2002	Deaths	Global	1507.86	1306.69	1709.04
2003	Deaths	Global	1551.11	1346.6	1755.63
2004	Deaths	Global	1588.07	1380.56	1795.58
2005	Deaths	Global	1616.12	1406.38	1825.87
2006	Deaths	Global	1629.61	1418.74	1840.48
2007	Deaths	Global	1643.55	1431.59	1855.5
2008	Deaths	Global	1653.75	1441.02	1866.48
2009	Deaths	Global	1649.48	1437.04	1861.92
2010	Deaths	Global	1636.95	1425.42	1848.48
2011	Deaths	Global	1615.71	1405.66	1825.76
2012	Deaths	Global	1591.53	1383.1	1799.97
2013	Deaths	Global	1570.19	1363.16	1777.22
2014	Deaths	Global	1553.25	1347.3	1759.2
2015	Deaths	Global	1540.54	1335.35	1745.73
2016	Deaths	Global	1534.29	1329.34	1739.24
2017	Deaths	Global	1531.37	1326.34	1736.4
2018	Deaths	Global	1533.42	1327.86	1738.99
2019	Deaths	Global	1539.22	1332.64	1745.8
2020	Deaths	Global	1544.2	1335.8	1752.59
2021	Deaths	Global	1550.44	1337.05	1763.83
All number
2022	Deaths	Global	1571.66	1333.92	1809.4
2023	Deaths		1581.29	1313.94	1848.64
2024	Deaths		1593.2	1282.26	1904.15
2025	Deaths		1608.89	1240.6	1977.17
2026	Deaths		1628.05	1189.29	2066.81
2027	Deaths		1650.55	1128.54	2172.57
2028	Deaths		1675.83	1058.04	2293.62
2029	Deaths		1702.84	976.845	2428.84
2030	Deaths		1732.24	884.697	2579.79
2031	Deaths		1764.08	780.489	2747.67
2032	Deaths		1798.33	662.702	2933.97
2033	Deaths		1837.32	531.165	3144.34
2034	Deaths		1882.02	382.902	3383.4
2035	Deaths		1931.62	216.396	3653.39
2036	Deaths		1985.91	42.7127	3958.27
2037	Deaths		2045.41	0	4304.33
2038	Deaths		2112.21	0	4702.51
2039	Deaths		2187.33	0	5163.83
2040	Deaths		2271.03	0	5699.94
1990	Deaths		1472.69	1265.77	1679.61
1991	Deaths		1482.57	1280.08	1685.07
1992	Deaths		1492.01	1290.48	1693.54
1993	Deaths		1501.36	1299.65	1703.07
1994	Deaths		1505.37	1303.7	1707.04
1995	Deaths		1498.05	1297.43	1698.68
1996	Deaths		1479.53	1280.78	1678.28
1997	Deaths		1452.28	1255.57	1648.98
1998	Deaths		1433.51	1237.82	1629.19
1999	Deaths		1428.09	1232.46	1623.72
2000	Deaths		1443.28	1246.55	1640.01
2001	Deaths		1469.1	1270.65	1667.55
2002	Deaths		1507.78	1306.58	1708.98
2003	Deaths		1550.92	1346.39	1755.46
2004	Deaths		1587.88	1380.36	1795.41
2005	Deaths		1615.99	1406.23	1825.75
2006	Deaths		1629.69	1418.81	1840.57
2007	Deaths		1643.73	1431.77	1855.68
2008	Deaths		1653.8	1441.09	1866.52
2009	Deaths		1649.3	1436.9	1861.69
2010	Deaths		1636.77	1425.28	1848.26
2011	Deaths		1615.69	1405.66	1825.71
2012	Deaths		1591.68	1383.25	1800.12
2013	Deaths		1570.43	1363.38	1777.48
2014	Deaths		1553.55	1347.58	1759.53
2015	Deaths		1540.81	1335.61	1746.02
2016	Deaths		1534.25	1329.3	1739.19
2017	Deaths		1531.11	1326.09	1736.12
2018	Deaths		1533.07	1327.53	1738.62
2019	Deaths		1538.91	1332.34	1745.47
2020	Deaths		1544.12	1335.72	1752.52
2021	Deaths		1550.85	1337.41	1764.28
2022	Deaths		1551.7	1316.19	1787.2
2023	Deaths		1561.25	1296.55	1825.95
2024	Deaths		1573.08	1265.38	1880.78
2025	Deaths		1588.75	1224.42	1953.07
2026	Deaths		1608.01	1174.01	2042
2027	Deaths		1630.73	1114.33	2147.12
2028	Deaths		1656.31	1045.01	2267.6
2029	Deaths		1683.72	965.067	2402.37
2030	Deaths		1713.56	874.175	2552.95
2031	Deaths		1745.9	771.205	2720.6
2032	Deaths		1780.72	654.595	2906.84
2033	Deaths		1820.23	524.139	3117.24
2034	Deaths		1865.4	376.763	3356.38
2035	Deaths		1915.42	211.327	3626.61
2036	Deaths		1970.25	38.5645	3932.26
2037	Deaths		2030.53	0	4280.01
2038	Deaths		2098.34	0	4681.03
2039	Deaths		2174.69	0	5146.6
2040	Deaths		2259.96	0	5689.07
1990	Deaths		2944.68	2530.94	3358.42
1991	Deaths		2964.98	2560	3369.97
1992	Deaths		2984.34	2581.24	3387.44
1993	Deaths		3002.99	2599.55	3406.43
1994	Deaths		3011.18	2607.83	3414.52
1995	Deaths		2996.4	2595.15	3397.65
1996	Deaths		2959.24	2561.74	3356.75
1997	Deaths		2904.73	2511.33	3298.14
1998	Deaths		2866.92	2475.59	3258.24
1999	Deaths		2855.65	2464.49	3246.82
2000	Deaths		2886.15	2492.77	3279.52
2001	Deaths		2938.06	2541.21	3334.91
2002	Deaths		3015.64	2613.26	3418.02
2003	Deaths		3102.04	2692.98	3511.09
2004	Deaths		3175.95	2760.91	3590.99
2005	Deaths		3232.11	2812.61	3651.61
2006	Deaths		3259.3	2837.55	3681.05
2007	Deaths		3287.27	2863.36	3711.18
2008	Deaths		3307.55	2882.11	3733
2009	Deaths		3298.78	2873.95	3723.61
2010	Deaths		3273.72	2850.7	3696.74
2011	Deaths		3231.4	2811.33	3651.46
2012	Deaths		3183.22	2766.35	3600.09
2013	Deaths		3140.62	2726.54	3554.7
2014	Deaths		3106.8	2694.87	3518.73
2015	Deaths		3081.35	2670.96	3491.75
2016	Deaths		3068.54	2658.64	3478.43
2017	Deaths		3062.48	2652.43	3472.52
2018	Deaths		3066.5	2655.38	3477.61
2019	Deaths		3078.13	2664.98	3491.27
2020	Deaths		3088.32	2671.53	3505.11
2021	Deaths		3101.29	2674.46	3528.11
2022	Deaths		3123.36	2650.11	3596.61
2023	Deaths		3142.54	2610.49	3674.6
2024	Deaths		3166.28	2547.64	3784.93
2025	Deaths		3197.63	2465.02	3930.24
2026	Deaths		3236.05	2363.3	4108.81
2027	Deaths		3281.28	2242.87	4319.69
2028	Deaths		3332.14	2103.06	4561.22
2029	Deaths		3386.56	1941.91	4831.21
2030	Deaths		3445.81	1758.87	5132.74
2031	Deaths		3509.98	1551.69	5468.27
2032	Deaths		3579.05	1317.3	5840.8
2033	Deaths		3657.55	1055.3	6261.58
2034	Deaths		3747.42	759.665	6739.78
2035	Deaths		3847.04	427.722	7280
2036	Deaths		3956.16	81.2771	7890.53
2037	Deaths		4075.94	0	8584.34
2038	Deaths		4210.54	0	9383.53
2039	Deaths		4362.02	0	10310.4
2040	Deaths		4530.99	0	11389
1990	Deaths	China	423.644	318.001	530.248
1991	Deaths	China	433.313	329.59	537.984
1992	Deaths	China	440.133	336.364	544.835
1993	Deaths	China	441.63	337.923	546.251
1994	Deaths	China	434.88	332.351	538.301
1995	Deaths	China	416.96	317.188	517.6
1996	Deaths	China	388.625	293.077	485.012
1997	Deaths	China	353.27	262.876	444.474
1998	Deaths	China	319.796	234.237	406.136
1999	Deaths	China	288.047	207.062	369.795
2000	Deaths	China	267.816	190.039	346.345
2001	Deaths	China	253.121	177.824	329.169
2002	Deaths	China	244.696	170.912	319.236
2003	Deaths	China	238.898	166.128	312.429
2004	Deaths	China	234.086	162.151	306.784
2005	Deaths	China	230.782	159.437	302.889
2006	Deaths	China	231.696	160.301	303.847
2007	Deaths	China	237.415	165.253	310.325
2008	Deaths	China	246.043	172.606	320.215
2009	Deaths	China	253.339	178.781	328.616
2010	Deaths	China	254.932	180.258	330.304
2011	Deaths	China	249.71	176.134	323.959
2012	Deaths	China	238.589	167.032	310.792
2013	Deaths	China	224.863	155.634	294.711
2014	Deaths	China	210.729	143.84	278.214
2015	Deaths	China	197.791	133.062	263.095
2016	Deaths	China	186.746	123.897	250.154
2017	Deaths	China	177.195	116.038	238.934
2018	Deaths	China	169.587	109.93	229.965
2019	Deaths	China	163.535	105.022	222.882
2020	Deaths	China	158.488	100.573	217.329
2021	Deaths	China	153.628	95.2667	212.999
2022	Deaths	China	153.101	90.0735	217.092
2023	Deaths		149.933	81.0245	219.919
2024	Deaths		147.604	69.7773	226.649
2025	Deaths		147.217	57.0997	238.998
2026	Deaths		148.509	42.1219	257.171
2027	Deaths		151.373	23.9301	281.876
2028	Deaths		155.464	3.16568	313.726
2029	Deaths		160.278	0	353.335
2030	Deaths		166.367	0	404.101
2031	Deaths		173.283	0	468.33
2032	Deaths		180.674	0	549.524
2033	Deaths		190.476	0	660.33
2034	Deaths		203.686	0	816.343
2035	Deaths		220.129	0	1035.53
2036	Deaths		240.022	0	1345.61
2037	Deaths		264.117	0	1789.74
2038	Deaths		295.779	0	2451.03
2039	Deaths		338.351	0	3457.06
2040	Deaths		394.95	0	4996.34
1990	Deaths		423.756	317.974	530.502
1991	Deaths		433.351	329.576	538.078
1992	Deaths		440.101	336.351	544.789
1993	Deaths		441.799	338.126	546.39
1994	Deaths		434.729	332.283	538.073
1995	Deaths		416.706	317.028	517.255
1996	Deaths		388.39	292.924	484.699
1997	Deaths		353.124	262.781	444.278
1998	Deaths		319.916	234.35	406.266
1999	Deaths		288.47	207.413	370.29
2000	Deaths		268.072	190.23	346.667
2001	Deaths		253.159	177.82	329.251
2002	Deaths		244.595	170.781	319.169
2003	Deaths		238.744	165.943	312.311
2004	Deaths		233.904	161.938	306.637
2005	Deaths		230.604	159.229	302.744
2006	Deaths		231.649	160.211	303.846
2007	Deaths		237.46	165.244	310.425
2008	Deaths		246.138	172.642	320.37
2009	Deaths		253.409	178.795	328.741
2010	Deaths		254.958	180.231	330.378
2011	Deaths		249.713	176.083	324.007
2012	Deaths		238.622	167.011	310.869
2013	Deaths		224.934	155.656	294.821
2014	Deaths		210.877	143.944	278.395
2015	Deaths		197.987	133.228	263.31
2016	Deaths		186.756	123.924	250.135
2017	Deaths		177.066	116.037	238.731
2018	Deaths		169.416	109.924	229.686
2019	Deaths		163.427	105.098	222.645
2020	Deaths		158.48	100.76	217.178
2021	Deaths		153.676	95.5243	212.889
2022	Deaths		152.796	90.1718	216.463
2023	Deaths		149.567	81.0867	219.192
2024	Deaths		147.172	69.8879	225.787
2025	Deaths		146.718	57.2673	237.954
2026	Deaths		147.944	42.341	255.9
2027	Deaths		150.74	24.2534	280.312
2028	Deaths		154.754	3.5942	311.78
2029	Deaths		159.466	0	350.855
2030	Deaths		165.402	0	400.82
2031	Deaths		172.139	0	463.955
2032	Deaths		179.319	0	543.636
2033	Deaths		188.873	0	652.287
2034	Deaths		201.797	0	805.194
2035	Deaths		217.862	0	1019.63
2036	Deaths		237.311	0	1322.67
2037	Deaths		260.905	0	1756.42
2038	Deaths		291.967	0	2401.98
2039	Deaths		333.797	0	3383.86
2040	Deaths		389.408	0	4885.32
1990	Deaths		847.4	635.975	1060.75
1991	Deaths		866.664	659.166	1076.06
1992	Deaths		880.233	672.715	1089.62
1993	Deaths		883.428	676.049	1092.64
1994	Deaths		869.609	664.634	1076.37
1995	Deaths		833.666	634.216	1034.86
1996	Deaths		777.015	586.001	969.711
1997	Deaths		706.394	525.657	888.752
1998	Deaths		639.712	468.587	812.402
1999	Deaths		576.517	414.474	740.085
2000	Deaths		535.888	380.269	693.013
2001	Deaths		506.28	355.644	658.42
2002	Deaths		489.292	341.693	638.406
2003	Deaths		477.642	332.07	624.739
2004	Deaths		467.989	324.089	613.422
2005	Deaths		461.386	318.667	605.633
2006	Deaths		463.345	320.512	607.693
2007	Deaths		474.875	330.497	620.75
2008	Deaths		492.181	345.248	640.585
2009	Deaths		506.748	357.576	657.357
2010	Deaths		509.89	360.489	660.682
2011	Deaths		499.423	352.217	647.966
2012	Deaths		477.211	334.043	621.661
2013	Deaths		449.796	311.29	589.532
2014	Deaths		421.606	287.784	556.609
2015	Deaths		395.778	266.291	526.404
2016	Deaths		373.502	247.821	500.289
2017	Deaths		354.261	232.075	477.665
2018	Deaths		339.004	219.854	459.652
2019	Deaths		326.963	210.12	445.528
2020	Deaths		316.968	201.333	434.507
2021	Deaths		307.304	190.791	425.887
2022	Deaths		305.897	180.245	433.556
2023	Deaths		299.5	162.111	439.111
2024	Deaths		294.776	139.665	452.436
2025	Deaths		293.935	114.367	476.951
2026	Deaths		296.453	84.4629	513.07
2027	Deaths		302.113	48.1834	562.187
2028	Deaths		310.218	6.75987	625.506
2029	Deaths		319.744	0	704.19
2030	Deaths		331.769	0	804.921
2031	Deaths		345.422	0	932.285
2032	Deaths		359.993	0	1093.16
2033	Deaths		379.349	0	1312.62
2034	Deaths		405.483	0	1621.54
2035	Deaths		437.991	0	2055.16
2036	Deaths		477.333	0	2668.29
2037	Deaths		525.022	0	3546.16
2038	Deaths		587.745	0	4853.01
2039	Deaths		672.149	0	6840.92
2040	Deaths		784.357	0	9881.66
ASR
2022	Deaths	Global	0.0765669	0.0713317	0.0818022
2023	Deaths		0.0764077	0.0688079	0.0840075
2024	Deaths		0.0762823	0.0658397	0.0867248
2025	Deaths		0.0761911	0.0625237	0.0898584
2026	Deaths		0.0761413	0.058914	0.0933686
2027	Deaths		0.0761421	0.0550447	0.0972394
2028	Deaths		0.0762019	0.050943	0.101461
2029	Deaths		0.0763268	0.0466219	0.106032
2030	Deaths		0.0765206	0.0420844	0.110957
2031	Deaths		0.0767884	0.0373281	0.116249
2032	Deaths		0.0771322	0.0323454	0.121919
2033	Deaths		0.0775513	0.0271287	0.127974
2034	Deaths		0.0780423	0.0216657	0.134419
2035	Deaths		0.0785988	0.0159409	0.141257
2036	Deaths		0.0792133	0.00993846	0.148488
2037	Deaths		0.0798772	0.00364306	0.156111
2038	Deaths		0.0805826	-0.00295638	0.164122
2039	Deaths		0.0813223	-0.00987039	0.172515
2040	Deaths		0.0820892	-0.0171087	0.181287
2022	Deaths	China	0.0379885	0.030992	0.044985
2023	Deaths		0.0375632	0.0276761	0.0474503
2024	Deaths		0.0371391	0.0238867	0.0503916
2025	Deaths		0.0367144	0.019742	0.0536867
2026	Deaths		0.0362885	0.0153139	0.0572631
2027	Deaths		0.0358622	0.0106528	0.0610716
2028	Deaths		0.0354357	0.00579761	0.0650739
2029	Deaths		0.0350088	0.000779255	0.0692382
2030	Deaths		0.0345809	-0.00437656	0.0735383
2031	Deaths		0.0341523	-0.00964764	0.0779522
2032	Deaths		0.0337234	-0.0150144	0.0824611
2033	Deaths		0.0332947	-0.0204589	0.0870483
2034	Deaths		0.0328666	-0.0259653	0.0916985
2035	Deaths		0.0324394	-0.0315194	0.0963982
2036	Deaths		0.032013	-0.0371082	0.101134
2037	Deaths		0.0315878	-0.0427198	0.105895
2038	Deaths		0.0311642	-0.0483433	0.110672
2039	Deaths		0.0307429	-0.0539691	0.115455
2040	Deaths		0.0303242	-0.0595889	0.120237
