# Supplementary material for: Trends and future projections of alcohol-attributable hepatitis B burden in women of childbearing age (1990–2040): a global analysis
Source: Front Public Health. 2025 Sep 24;13:1602802. doi: 10.3389/fpubh.2025.1602802 (PMC12504466; doi:10.3389/fpubh.2025.1602802)
Supplement: Supplementary file 3 [file Table_3.XLSX]

## Sheet: Sheet1
year	measure	location	pred_val	pred_low	pred_up
All number
2022	DALYs (Disability-Adjusted Life Years)	Global	80655.6	75173.1	86138.2
2023	DALYs (Disability-Adjusted Life Years)		81123.4	74047.9	88198.9
2024	DALYs (Disability-Adjusted Life Years)		81692.1	72278.3	91105.9
2025	DALYs (Disability-Adjusted Life Years)		82410.1	70042.9	94777.3
2026	DALYs (Disability-Adjusted Life Years)		83277.1	67416.7	99137.5
2027	DALYs (Disability-Adjusted Life Years)		84307.8	64437.3	104178
2028	DALYs (Disability-Adjusted Life Years)		85495.4	61111.7	109879
2029	DALYs (Disability-Adjusted Life Years)		86798.8	57399.1	116199
2030	DALYs (Disability-Adjusted Life Years)		88226.8	53277.7	123176
2031	DALYs (Disability-Adjusted Life Years)		89793.5	48710.3	130877
2032	DALYs (Disability-Adjusted Life Years)		91516.4	43644.5	139388
2033	DALYs (Disability-Adjusted Life Years)		93502.6	38062.6	148943
2034	DALYs (Disability-Adjusted Life Years)		95793.4	31876.7	159710
2035	DALYs (Disability-Adjusted Life Years)		98335.3	24939.3	171731
2036	DALYs (Disability-Adjusted Life Years)		101136	17105.4	185166
2037	DALYs (Disability-Adjusted Life Years)		104227	8283.24	200251
2038	DALYs (Disability-Adjusted Life Years)		107678	0	217325
2039	DALYs (Disability-Adjusted Life Years)		111522	0	236720
2040	DALYs (Disability-Adjusted Life Years)		115757	0	258751
2022	DALYs (Disability-Adjusted Life Years)	China	7894.74	6847.18	8942.29
2023	DALYs (Disability-Adjusted Life Years)		7815.19	6256.41	9373.97
2024	DALYs (Disability-Adjusted Life Years)		7768.37	5505.25	10031.5
2025	DALYs (Disability-Adjusted Life Years)		7808.25	4664.59	10951.9
2026	DALYs (Disability-Adjusted Life Years)		7929.07	3714.01	12144.1
2027	DALYs (Disability-Adjusted Life Years)		8130.08	2611.31	13648.9
2028	DALYs (Disability-Adjusted Life Years)		8404.19	1293.11	15516.5
2029	DALYs (Disability-Adjusted Life Years)		8731.49	0	17792.6
2030	DALYs (Disability-Adjusted Life Years)		9137.3	0	20641
2031	DALYs (Disability-Adjusted Life Years)		9604.61	0	24189.9
2032	DALYs (Disability-Adjusted Life Years)		10119.3	0	28627.1
2033	DALYs (Disability-Adjusted Life Years)		10788.5	0	34608.2
2034	DALYs (Disability-Adjusted Life Years)		11674.8	0	42970.2
2035	DALYs (Disability-Adjusted Life Years)		12775.2	0	54716.1
2036	DALYs (Disability-Adjusted Life Years)		14131.5	0	71577.2
2037	DALYs (Disability-Adjusted Life Years)		15811.8	0	96375.6
2038	DALYs (Disability-Adjusted Life Years)		18010.3	0	134415
2039	DALYs (Disability-Adjusted Life Years)		20945.4	0	194459
2040	DALYs (Disability-Adjusted Life Years)		24839.5	0	290589
ASR
year	measure	location	pred_val	pred_low	pred_up
2022	DALYs (Disability-Adjusted Life Years)	Global	4.00536	3.82914	4.18157
2023	DALYs (Disability-Adjusted Life Years)		3.99839	3.71975	4.27703
2024	DALYs (Disability-Adjusted Life Years)		3.99382	3.58591	4.40173
2025	DALYs (Disability-Adjusted Life Years)		3.9908	3.43339	4.54821
2026	DALYs (Disability-Adjusted Life Years)		3.98988	3.2655	4.71425
2027	DALYs (Disability-Adjusted Life Years)		3.99224	3.08453	4.89994
2028	DALYs (Disability-Adjusted Life Years)		3.99896	2.89256	5.10536
2029	DALYs (Disability-Adjusted Life Years)		4.01051	2.6904	5.33062
2030	DALYs (Disability-Adjusted Life Years)		4.02656	2.47776	5.57535
2031	DALYs (Disability-Adjusted Life Years)		4.04757	2.25444	5.8407
2032	DALYs (Disability-Adjusted Life Years)		4.07398	2.01986	6.1281
2033	DALYs (Disability-Adjusted Life Years)		4.10621	1.77371	6.43871
2034	DALYs (Disability-Adjusted Life Years)		4.14427	1.51517	6.77337
2035	DALYs (Disability-Adjusted Life Years)		4.18727	1.2429	7.13165
2036	DALYs (Disability-Adjusted Life Years)		4.23463	0.955594	7.51366
2037	DALYs (Disability-Adjusted Life Years)		4.28552	0.651935	7.91911
2038	DALYs (Disability-Adjusted Life Years)		4.33962	0.331172	8.34806
2039	DALYs (Disability-Adjusted Life Years)		4.39665	-0.00746137	8.80075
2040	DALYs (Disability-Adjusted Life Years)		4.45592	-0.364755	9.27659
2022	DALYs (Disability-Adjusted Life Years)	China	2.01159	1.81284	2.21034
2023	DALYs (Disability-Adjusted Life Years)		2.01112	1.65457	2.36768
2024	DALYs (Disability-Adjusted Life Years)		2.00991	1.45849	2.56132
2025	DALYs (Disability-Adjusted Life Years)		2.00752	1.23266	2.78238
2026	DALYs (Disability-Adjusted Life Years)		2.00408	0.981567	3.02658
2027	DALYs (Disability-Adjusted Life Years)		1.99986	0.708267	3.29144
2028	DALYs (Disability-Adjusted Life Years)		1.99492	0.415191	3.57465
2029	DALYs (Disability-Adjusted Life Years)		1.98913	0.104291	3.87397
2030	DALYs (Disability-Adjusted Life Years)		1.98242	-0.222687	4.18752
2031	DALYs (Disability-Adjusted Life Years)		1.97493	-0.564238	4.51411
2032	DALYs (Disability-Adjusted Life Years)		1.96677	-0.919096	4.85263
2033	DALYs (Disability-Adjusted Life Years)		1.95791	-1.28593	5.20175
2034	DALYs (Disability-Adjusted Life Years)		1.94836	-1.6635	5.56022
2035	DALYs (Disability-Adjusted Life Years)		1.93806	-2.05057	5.9267
2036	DALYs (Disability-Adjusted Life Years)		1.92691	-2.44589	6.29971
2037	DALYs (Disability-Adjusted Life Years)		1.91473	-2.84803	6.6775
2038	DALYs (Disability-Adjusted Life Years)		1.90141	-3.2555	7.05833
2039	DALYs (Disability-Adjusted Life Years)		1.88681	-3.66664	7.44026
2040	DALYs (Disability-Adjusted Life Years)		1.87082	-4.07971	7.82136
